# Supplementary material for: A high-throughput approach to identify genomic variants of bacterial metabolite producers at the single-cell level
Source: Genome Biol. 2012 May 28;13(5):R40. doi: 10.1186/gb-2012-13-5-r40 (PMC3446293; doi:10.1186/gb-2012-13-5-r40)
Supplement: Additional file 2 — All mutations of C. glutamicum strain K051. [file gb-2012-13-5-r40-S2.XLSX]

## Sheet: SNP list
Additional file 2
The identified SNPs in the genome of strain K051
POS	TYPE	WT NT	NT	AFFECTED GENE(S)	NAME	AA-EX.	FUNCTION
G15154A	intergenic	G	A	NCgl0013,NCgl0014
G28805A	silent	G	A	NCgl0026		L105L	ABC-type transporter, periplasmic component
G30860A	exchange	G	A	NCgl0029		G55D	ABC-type transporter, periplasmic component
G35666A	exchange	G	A	NCgl0034		V229M	uncharacterized membrane protein
G37335A	exchange	G	A	NCgl0036		A31T	ABC-type transporter, permease component
G39143A	exchange	G	A	NCgl0038		A56T	siderophore-interacting protein
G42509A	exchange	G	A	NCgl0040	pknB	T2I	serine/threonine protein kinase
G45154A	exchange	G	A	NCgl0042	pbpA	S65F	cell division protein FtsI
G55970A	exchange	G	A	NCgl0052		L135F	hypothetical membrane permease protein
G61903A	exchange	G	A	NCgl0059		G412D	hypothetical protein
G62832A	exchange	G	A	NCgl0060		A226V	Mg2+ and Co2+ transporter protein
G67440A	exchange	G	A	NCgl0064	phoH1	S281N	ATPase related to phosphate starvation-inducible protein PhoH
G73161A	exchange	G	A	NCgl0069		L190F	phosphoglycerate dehydrogenase or related dehydrogenase
G85705A	silent	G	A	NCgl0077		Y172Y	hypothetical protein
G86071A	silent	G	A	NCgl0077		S50S	hypothetical protein
G90274A	silent	G	A	NCgl0081		E220E	hypothetical protein
G91563A	exchange	G	A	NCgl0084	ureB	A21T	urea amidohydrolase (urease) beta subunit
G98597A	intergenic	G	A	NCgl0091,NCgl0092
G102198A	exchange	G	A	NCgl0093		T413I	molecular chaperone, HSP90 family
G103097A	silent	G	A	NCgl0093		I113I	molecular chaperone, HSP90 family
G103614A	exchange	G	A	NCgl0094	amn	D38N	AMP nucleosidase
G117672A	exchange	G	A	NCgl0104		P140S	acyl-CoA synthetase (AMP-forming)/AMP-acid ligase II
G119171A	exchange	G	A	NCgl0105		P140L	deoR family transcriptional regulator of sugar metabolism
G121801A	exchange	G	A	NCgl0108	mtlD	S220F	mannitol-1-phosphate/altronate dehydrogenase
G129149A	intergenic	G	A	NCgl0114,NCgl0115	mag
G166276A	exchange	G	A	NCgl0152		S187N	hypothetical protein
G172031A	exchange	G	A	NCgl0157	msmA	G367S	NAD-dependent aldehyde dehydrogenase
G178917A	silent	G	A	NCgl0163		L211L	permease of the major facilitator superfamily
G186158A	intergenic	G	A	NCgl0170,NCgl0171	cspA
G201117A	exchange	G	A	NCgl0182	gltD	R449H	Glutamine 2-oxoglutarate aminotransferase small subunit
G201272A	exchange	G	A	NCgl0182	gltD	D501N	Glutamine 2-oxoglutarate aminotransferase small subunit
G205139A	exchange	G	A	NCgl0184	embC	L614F	putative arabinosyl transferase
G207123A	silent	G	A	NCgl0185	aftA	L639L	arabinofuranosyltransferase
G207220A	silent	G	A	NCgl0185	aftA	A606A	arabinofuranosyltransferase
G216838A	intergenic	G	A	NCgl0196,NCgl0197
G219307A	exchange	G	A	NCgl0199		R120H	selenocysteine lyase
G220948A	exchange	G	A	NCgl0200		P62S	NADPH:quinone reductase or related Zn-dependent oxidoreductase
G267507A	silent	G	A	NCgl0245	leuA	N165N	2-isopropylmalate synthase
G278967A	exchange	G	A	NCgl0258	arsC1	E37K	arsenite efflux pump ACR3
G302609A	exchange	G	A	NCgl0281	fabG1	G148D	dehydrogenase
G312608A	exchange	G	A	NCgl0292		A95V	predicted hydrolase or acyltransferase
G333545A	silent	G	A	NCgl0311	bglS(N-Term)	E209E	beta-glucosidase-related glycosidase
G349652A	exchange	G	A	NCgl0326	rmlCD	A220V	dTDP-4-dehydrorhamnose 3,5-epimerase or related enzyme
G376953A	intergenic	G	A	NCgl0347,NCgl0348	tnp17a(ISCg17a)
G377831A	exchange	G	A	NCgl0348	tnp17a(ISCg17a)	G50D	putative transposase
G384696A	silent	G	A	NCgl0352		F165F	hypothetical membrane protein
G415971A	stop	G	A	NCgl0381		W110*	hypothetical membrane protein
C463983T	silent	C	T	NCgl0423		A39A	phosphoglycerate mutase/fructose-2,6-bisphosphatase
C469776T	exchange	C	T	NCgl0428		S136F	hypothetical protein
C474655T	exchange	C	T	NCgl0435	menE	G96D	O-succinylbenzoic acid--CoA ligase
C475929T	exchange	C	T	NCgl0437		V374M	ketoglutarate semialdehyde dehydrogenase
C479829T	exchange	C	T	NCgl0441		G125S	hypothetical protein
C520212T	exchange	C	T	NCgl0472	rpoC	S1240F	DNA-directed RNA polymerase beta' subunit
C523479T	silent	C	T	NCgl0477	rpsG	R137R	30S ribosomal protein S7
C543172T	exchange	C	T	NCgl0504		A81T	hypothetical protein
C570455T	exchange	C	T	NCgl0532	secY	S335F	preprotein translocase SecY
C572664T	exchange	C	T	NCgl0535		R79C	hypothetical protein
C592785T	exchange	C	T	NCgl0552		P1179S	DNA segregation ATPase FtsK/SpoIIIE family protein
C600156T	exchange	C	T	NCgl0562		A241T	hypothetical protein
C600279T	exchange	C	T	NCgl0562		G200S	hypothetical protein
G611157A	exchange	G	A	NCgl2621	groEL	V167I	chaperonin GroEL
G613465A	exchange	G	A	NCgl0575	sigD	E104K	RNA polymerase sigma-70 factor
C623058T	exchange	C	T	NCgl0584		R193Q	hypothetical membrane protein
C628520T	exchange	C	T	NCgl0590		P253L	hypothetical protein
G655577A	silent	G	A	NCgl0613		E152E	predicted membrane protein
C670087T	silent	C	T	NCgl0626	cstA	F633F	carbon starvation protein, predicted membrane protein
A672597G	exchange	A	G	NCgl0628		I260V	hypothetical protein
C683618T	silent	C	T	NCgl0638		R82R	ABC-type transporter, permease component
C692120T	exchange	C	T	NCgl0647	trpS	A80V	tryptophanyl-tRNA synthetase
C717440T	silent	C	T	NCgl0668		Q190Q	predicted transcriptional regulator
C776608T	exchange	C	T	NCgl0707		G143E	SNF2 family helicase
G801296A	exchange	G	A	NCgl0730	aroA	A395V	3-phosphoshikimate 1-carboxyvinyltransferase
G812865A	exchange	G	A	NCgl0741		A566T	putative helicase
G825887A	intergenic	G	A	NCgl0750,NCgl0751
G843617A	exchange	G	A	NCgl0767	prfB	A121T	peptide chain release factor 2
G855057A	exchange	G	A	NCgl0779		D112N	ABC-type cobalamin/Fe3+-siderophore transport system. ATPase component
G873093A	exchange	G	A	NCgl0790		M414I	permease
G878054A	exchange	G	A	NCgl0795	gltA	G73R	citrate synthase
G892287A	exchange	G	A	NCgl0802	fas-IB	G2206S	fatty-acid synthase
G903908A	exchange	G	A	NCgl0812		R1289H	Lhr-like helicase
G905244A	silent	G	A	NCgl0813	nei	G210G	formamidopyrimidine-DNA glycosylase
G922278A	exchange	G	A	NCgl0828	citE	A229T	citrate lyase beta subunit
G933932A	exchange	G	A	NCgl0845		P124L	5-formyltetrahydrofolate cyclo-ligase
G948748A	intergenic	G	A	NCgl0857,NCgl0858	metS
G950355A	exchange	G	A	NCgl0858		G522E	putative helicase
G954440A	exchange	G	A	NCgl0863		G54D	hypothetical protein
G971784A	silent	G	A	NCgl0880	pvdS1	Q307Q	hypothetical protein
G988774A	exchange	G	A	NCgl0894		G251E	ABC-type transporter, permease component
G989597A	exchange	G	A	NCgl0895		D232N	ABC-type transporter, permease component
G990379A	exchange	G	A	NCgl0896		V134M	ABC-type transporter, ATPase component
G1009921A	exchange	G	A	NCgl0914		D420N	putative ABC transporter ATPase component
G1011314A	exchange	G	A	NCgl0915		V372I	ABC-type transporter, ATPase component and permease component
G1029949A	exchange	G	A	NCgl0928		A112V	hypothetical membrane protein
G1053320A	exchange	G	A	NCgl0955	pabAB	E441K	anthranilate/para-aminobenzoate synthase component I
G1056739A	silent	G	A	NCgl0960		D154D	allophanate hydrolase subunit 2
G1065395A	exchange	G	A	NCgl0971		S158F	hypothetical protein
G1071321A	intergenic	G	A	NCgl0975,NCgl0976	ssuD2,glpX
C1111076T	stop	C	T	NCgl1016		Q429*	ABC-type transporter, duplicated ATPase component
G1127220A	exchange	G	A	NCgl1034		G70S	ABC-type transporter, duplicated ATPase component
G1151164A	intergenic	G	A	NCgl1059,NCgl1060
G1166765A	exchange	G	A	NCgl1076		A64T	hypothetical protein
G1177157A	silent	G	A	NCgl1085		P964P	ABC-type transporter, duplicated ATPase component
G1178622A	exchange	G	A	NCgl1085		A476V	ABC-type transporter, duplicated ATPase component
G1182503A	exchange	G	A	NCgl1088	lipT	A171T	carboxylesterase type B
G1206394A	silent	G	A	NCgl1105		N145N	putative helicase
C1206772T	silent	C	T	NCgl1105		K19K	putative helicase
G1256595A	exchange	G	A	NCgl1145		P27L	serine protease
G1267745A	exchange	G	A	NCgl1153	prfA	D106N	peptide chain release factor 1
G1268187A	exchange	G	A	NCgl1153	prfA	G253D	peptide chain release factor 1
G1279584A	intergenic	G	A	NCgl1166,NCgl1167	atpC
G1283092A	exchange	G	A	NCgl1172		G300E	thioredoxin domain-containing protein
G1286671A	exchange	G	A	NCgl1176	ssuA	G210E	ABC-type transporter, periplasmic component
G1318422A	exchange	G	A	NCgl1204		G330D	ABC-type transporter, duplicated ATPase component
G1328466A	exchange	G	A	NCgl1214	lysE	A163V	lysine efflux permease
G1349367A	exchange	G	A	NCgl1234		G345D	hypothetical protein
G1355456A	exchange	G	A	NCgl1238		S38F	ABC-type transport system periplasmic component
G1374411A	exchange	G	A	NCgl1255	glgP1	R442C	glucan phosphorylase
G1374931A	silent	G	A	NCgl1255	glgP1	S268S	glucan phosphorylase
G1386827A	silent	G	A	NCgl1268		N148N	hypothetical protein
G1393418A	exchange	G	A	NCgl1274		D89N	N6-adenine-specific methylase
G1395578A	exchange	G	A	NCgl1277		S313F	ABC-type transporter, permease component
G1402578A	exchange	G	A	NCgl1284		G103R	hypothetical protein
G1403503A	exchange	G	A	NCgl1285		G126R	hypothetical protein
G1407700A	silent	G	A	NCgl1291		D58D	hypothetical protein
G1416131A	exchange	G	A	NCgl1299	polA	G771E	DNA polymerase I
G1420201A	exchange	G	A	NCgl1303		A216V	SAM-dependent methyltransferase
G1420999A	intergenic	G	A	NCgl1303,NCgl1304	rpsA
G1431501A	exchange	G	A	NCgl1311	rbsK1	P27S	ribokinase family sugar kinase
G1431544A	silent	G	A	NCgl1311	rbsK1	V12V	ribokinase family sugar kinase
G1431702A	exchange	G	A	NCgl1312	ccpA1	S304F	transcriptional regulator
G1437375A	exchange	G	A	NCgl1318		G11E	predicted nucleoside-diphosphate-sugar epimerase
G1438402A	exchange	G	A	NCgl1319		T692I	hypothetical protein
G1441278A	silent	G	A	NCgl1320		T103T	hypothetical protein
G1448312A	exchange	G	A	NCgl1324	infC	G174E	translation initiation factor IF3
G1449082A	intergenic	G	A	NCgl1326,NCgl1327	rplT
C1473477T	silent	C	T	NCgl1348		T167T	hypothetical protein
G1530722A	silent	G	A	NCgl1396	gnd	N357N	6-phosphogluconate dehydrogenase
G1534335A	silent	G	A	NCgl1400		R185R	ABC-type transporter, permease component
G1535335A	stop	G	A	NCgl1401		Q23*	transcriptional regulator
G1537192A	silent	G	A	NCgl1404	pctB	N214N	ABC-type transporter, ATPase component
G1560037A	silent	G	A	NCgl1425		I11I	hypothetical membrane protein
C1639595T	intergenic	C	T	NCgl1490,NCgl1491
C1645012T	exchange	C	T	NCgl1495	nanH	G168E	hypothetical protein
C1645026T	silent	C	T	NCgl1495	nanH	K163K	hypothetical protein
C1647592T	exchange	C	T	NCgl1498		V11I	putative aromatic ring hydroxylating enzyme
C1651765T	exchange	C	T	NCgl1503	sufB	A371T	predicted iron-regulated ABC-type transporter SufB
C1657814T	silent	C	T	NCgl1508	ctaA	T59T	cytochrome oxidase assembly protein
C1661018T	exchange	C	T	NCgl1509		A744V	putative helicase
C1667519T	exchange	C	T	NCgl1513	tal	P283S	transaldolase
C1670450T	exchange	C	T	NCgl1516	devB	S19F	6-phosphogluconolactonase
C1686307T	exchange	C	T	NCgl1529		G258R	hypothetical protein
C1687698T	exchange	C	T	NCgl1530	uvrC	G498E	excinuclease ABC subunit C
C1689714T	silent	C	T	NCgl1531	ribX	G22G	hypothetical membrane protein
C1692105T	exchange	C	T	NCgl1534	ribC	G56E	riboflavin synthase subunit alpha
C1694535T	exchange	C	T	NCgl1537	fmu	G255D	tRNA and rRNA cytosine-C5-methylase
C1704442T	exchange	C	T	NCgl1547	carB	A1086T	carbamoyl-phosphate synthase large subunit
C1710081T	exchange	C	T	NCgl1549	pyrC	A93T	dihydroorotase
C1712806T	exchange	C	T	NCgl1552		P71S	predicted SulA family nucleoside-diphosphate sugar epimerase
C1724848T	exchange	C	T	NCgl1567	aroE3	A198T	shikimate 5-dehydrogenase
C1724897T	silent	C	T	NCgl1567	aroE3	E181E	shikimate 5-dehydrogenase
C1730210T	exchange	C	T	NCgl1571		A445T	uncharacterized ATPase related to the helicase subunit of the Holliday junction resolvase
C1731672T	exchange	C	T	NCgl1572		R375H	hypothetical protein
C1744594T	intergenic	C	T	NCgl1582,NCgl1583	sdaA
C1880982T	exchange	C	T	NCgl1705		L165F	stress-sensitive restriction system protein 2
A1993809G	silent	A	G	NCgl1815		L105L	hypothetical protein
C1993912T	silent	C	T	NCgl1815		P70P	hypothetical protein
G1993984A	silent	G	A	NCgl1815		G46G	hypothetical protein
C1993987T	silent	C	T	NCgl1815		T45T	hypothetical protein
T1994098C	silent	T	C	NCgl1815		L8L	hypothetical protein
C2241044T	silent	C	T	NCgl2041		F121F	coenzyme F420-dependent N5,N10-methylene tetrahydromethanopterin reductase
C2242412T	stop	C	T	NCgl2044		W211*	hypothetical protein
C2245269T	exchange	C	T	NCgl2046	ilvA	A302T	threonine dehydratase
C2257514T	intergenic	C	T	NCgl2054,NCgl2055	cysY
C2274470T	intergenic	C	T	NCgl2068,NCgl2069	ileS
C2276166T	intergenic	C	T	NCgl2070,NCgl2071
C2280125T	exchange	C	T	NCgl2075	ftsZ	G31D	cell division protein FtsZ
C2280156T	exchange	C	T	NCgl2075	ftsZ	V21I	cell division protein FtsZ
C2290845T	exchange	C	T	NCgl2083	murE	G81E	UDP-N-acetylmuramoylalanyl-D-glutamate--2, 6-diaminopimelate ligase
C2291655T	exchange	C	T	NCgl2084	ftsI	S504N	cell division protein FtsI
C2292163T	exchange	C	T	NCgl2084	ftsI	D335N	cell division protein FtsI
C2293174T	intergenic	C	T	NCgl2084,NCgl2085	ftsI
C2294660T	exchange	C	T	NCgl2086	mraW	D157N	S-adenosyl-methyltransferase
C2327508T	exchange	C	T	NCgl2115	ctaC	G164D	cytochrome C oxidase subunit II
C2336484T	exchange	C	T	NCgl2123	ilvE	G178E	branched-chain amino acid aminotransferase
C2657871T	exchange	C	T	NCgl2422		A211T	metal-dependent hydrolase
C2677797T	silent	C	T	NCgl2443	nrdE	K609K	ribonucleotide-diphosphate reductase alpha subunit
C2680715T	intergenic	C	T	NCgl2445,NCgl2446	nrdH,nadE
C2683383T	exchange	C	T	NCgl2448		G54S	hypothetical protein
C2683851T	exchange	C	T	NCgl2449		G266E	putative Zn-NADPH:quinone dehydrogenase
C2684300T	silent	C	T	NCgl2449		L116L	putative Zn-NADPH:quinone dehydrogenase
C2688844T	exchange	C	T	NCgl2453	pgm	G403D	phosphoglucomutase
C2693887T	silent	C	T	NCgl2458	psp4	N196N	hypothetical protein
C2695069T	exchange	C	T	NCgl2459		A48V	hypothetical membrane protein
C2718364T	intergenic	C	T	NCgl2469,NCgl2470	murA2
C2735439T	exchange	C	T	NCgl2485	pstC	G260S	ABC-type transporter, permease component
C2739917T	silent	C	T	NCgl2489		Q252Q	hypothetical protein
C2740305T	exchange	C	T	NCgl2489		G123D	hypothetical protein
G2785137A	silent	G	A	NCgl2526		Y160Y	succinate dehydrogenase/fumarate reductase, flavoprotein subunit
G2796310A	silent	G	A	NCgl2538		A149A	transcriptional regulator
G2868294A	silent	G	A	NCgl2603	ftsH	L479L	cell division protein
G2876902A	exchange	G	A	NCgl2612		A162V	hypothetical protein
G2884236A	exchange	G	A	NCgl2618	cps	E1080K	non-ribosomal peptide synthetase
G2903688A	silent	G	A	NCgl2628		S78S	hypothetical protein
G2905416A	exchange	G	A	NCgl2629		P410S	hypothetical membrane protein
G2906942A	exchange	G	A	NCgl2630		L104F	hypothetical membrane protein
G2907703A	exchange	G	A	NCgl2631		S63N	hypothetical protein
G2916734A	intergenic	G	A	NCgl2638,NCgl2639	mrpG
G2946706A	exchange	G	A	NCgl2665	tnp8b(ISCg8a)	S296F	putative transposase
G2955818A	silent	G	A	NCgl2674		N273N	hypothetical protein
G2972579A	exchange	G	A	NCgl2688	metZ	L210F	cystathionine gamma-synthase
G2979512A	exchange	G	A	NCgl2697		G177D	hypothetical protein
G2995223A	silent	G	A	NCgl2708		L62L	hypothetical protein
G3000977A	silent	G	A	NCgl2715	cysN	T188T	sulfate adenylate transferase subunit 1
G3004669A	silent	G	A	NCgl2718	cysI	T165T	putative nitrite reductase
G3008034A	exchange	G	A	NCgl2720		R340K	hypothetical protein
G3008324A	exchange	G	A	NCgl2720		D437N	hypothetical protein
G3016868A	exchange	G	A	NCgl2730		P95S	putative peptidase
G3026643A	exchange	G	A	NCgl2740	hmp	L220F	hemoglobin-like flavoprotein
G3035768A	silent	G	A	NCgl2750	udgA2	N330N	predicted UDP-glucose 6-dehydrogenase
G3037650A	intergenic	G	A	NCgl2751,NCgl2752	dcd
G3037872A	intergenic	G	A	NCgl2751,NCgl2752	dcd
G3040043A	exchange	G	A	NCgl2753		L214F	hypothetical protein
C3048344T	exchange	C	T	NCgl2761		P96S	hypothetical membrane protein
C3053361T	exchange	C	T	NCgl2765	pck	V178I	phosphoenolpyruvate carboxykinase (GTP)
G3060094A	exchange	G	A	NCgl2770		G148D	predicted integral membrane protein
G3063208A	exchange	G	A	NCgl2773	pks	A1525V	putative polyketide synthase
G3063823A	exchange	G	A	NCgl2773	pks	S1320F	putative polyketide synthase
G3069783A	exchange	G	A	NCgl2774	fadD2	A74V	acyl-CoA synthase
G3075176A	exchange	G	A	NCgl2778		E367K	hypothetical protein
G3076274A	exchange	G	A	NCgl2779	cmt2	A97V	putative esterase
G3081330A	exchange	G	A	NCgl2783		T335I	hypothetical protein
G3085221A	intergenic	G	A	NCgl2786,NCgl2787
G3085581A	exchange	G	A	NCgl2787		G107D	predicted flavoprotein involved in K+ transport
G3090977A	silent	G	A	NCgl2790	glpK	F437F	glycerol kinase
G3095719A	exchange	G	A	NCgl2794		A77T	transcriptional regulator
G3104941A	exchange	G	A	NCgl2805		D169N	hypothetical protein
G3106598A	exchange	G	A	NCgl2806		A109V	hypothetical protein
G3108733A	exchange	G	A	NCgl2808	gntP	G201D	putative gluconate permease
G3114913A	exchange	G	A	NCgl2811		G432S	hypothetical protein
G3123722A	exchange	G	A	NCgl2821		S151F	hypothetical protein
G3128919A	exchange	G	A	NCgl2828		A143T	putative transport protein
G3131636A	exchange	G	A	NCgl2830		A429V	hypothetical protein
G3141256A	exchange	G	A	NCgl2840	mcbR	T90I	transcriptional regulator
G3144423A	silent	G	A	NCgl2843		L21L	alkanal monooxygenase-like protein
G3156500A	exchange	G	A	NCgl2851		T250I	hypothetical protein
G3162637A	intergenic	G	A	NCgl2857,NCgl2858
G3163858A	exchange	G	A	NCgl2859		P717S	cation transport ATPase
G3165294A	exchange	G	A	NCgl2859		A238V	cation transport ATPase
G3166184A	exchange	G	A	NCgl2860		P37L	hypothetical protein
G3173077A	exchange	G	A	NCgl2868		A28T	hypothetical protein
G3203736A	exchange	G	A	NCgl2899		E262K	hypothetical protein
G3212130A	silent	G	A	NCgl2907		T128T	hypothetical membrane protein
G3219808A	exchange	G	A	NCgl2915	leuS	P943S	leucyl-tRNA synthetase
G3220682A	silent	G	A	NCgl2915	leuS	L651L	leucyl-tRNA synthetase
G3220953A	exchange	G	A	NCgl2915	leuS	P561L	leucyl-tRNA synthetase
G3229486A	exchange	G	A	NCgl2923		V123I	putative hydroxylase/monooxygenase
G3232660A	exchange	G	A	NCgl2925	trpP	V22I	hypothetical membrane protein
G3235550A	silent	G	A	NCgl2928	trpG	L198L	anthranilate synthase component II
G3238536A	exchange	G	A	NCgl2931	trpB	A152T	tryptophan synthase subunit beta
G3240160A	silent	G	A	NCgl2932	trpA	A276A	tryptophan synthase subunit alpha
G3247580A	exchange	G	A	NCgl2939		V118M	hypothetical protein
G3255175A	silent	G	A	NCgl2949		S58S	dipeptide/tripeptide permease
G3263607A	exchange	G	A	NCgl2956		V124I	hypothetical protein
G3281100A	silent	G	A	NCgl2964		N167N	putative helicase
G3283612A	silent	G	A	NCgl2969		S209S	putative membrane transport protein
G3288620A	intergenic	G	A	NCgl2974,NCgl2975
G3308139A	exchange	G	A	NCgl2992	rnpA	L78F	ribonuclease P
G3308995A	intergenic	G	A	NCgl2993,NCgl0001	dnaA
